# Supplementary material for: MIRU-profiler: a rapid tool for determination of 24-loci MIRU-VNTR profiles from assembled genomes of Mycobacterium tuberculosis
Source: PeerJ. 2018 Jul 11;6:e5090. doi: 10.7717/peerj.5090 (PMC6045920; doi:10.7717/peerj.5090)
Supplement: Table S2 [file peerj-06-5090-s002.xlsx]

## Sheet: Table S2
Table S2: Details of complete genomes used for evaluation of the MIRU-profiler.
Serial number	NCBI GenBank-assembly	Lineage	MLVA 15-9	Assembly level	Assembly method	Genome coverage	Sequencing technology	Source
1	GCA_000350205	4	9285-76	Complete Genome	GS De Novo Assembler v.2.6	80x	ABI3730xl; Roche 454; Illumina GAIIx	NCBI
2	GCA_000737385	4	?-66	Scaffold	De novo	400.0x	Illumina MiSeq	NCBI
3	GCA_000954155	2	?-189	Complete Genome	HGAP v. 3; AMOS v. 2.0.8; BLASR v. 1	298x	PacBio RS	NCBI
4	GCA_002116755	2	?-189	Complete Genome	Canu & Pilon v. Julio-2016	810.9x	Illumina; PacBio	NCBI
5	GCA_002116795	2	?-189	Complete Genome	Canu & Pilon v. Julio-2016	433.4x	Illumina; PacBio	NCBI
6	GCA_002116835	2	Unknown	Complete Genome	Canu & Pilon v. Julio 2016	616.5x	Illumina; PacBio	NCBI
7	GCA_002116855	2	Unknown	Complete Genome	Canu & Pilon v. JUL-2016	496.3x	Illumina; PacBio	NCBI
8	GCA_000008585	4	?-403	Complete Genome	TIGR assembly	Unknown	Shotgun;AB377	NCBI
9	GCA_000193185	2	100-32	Complete Genome	arachne v. 1	11.0x	Sanger,illumina,pacbio	NCBI
10	GCA_000224435	4	?-52	Complete Genome	GS De Novo Assembler v1.1.03.24	Unknown	Roche 454	NCBI
11	GCA_000331445	4	84-28	Complete Genome	GS De Novo Assembler	Unknown	Roche 454;Sanger;Illumina	NCBI
12	#CP019613	2	10762-32	Complete Genome	De novo HGAP v. 2	113x	Pacbio RSII	Local strain
13	#CP019610	2	1310-189	Complete Genome	De novo HGAP v. 2	168x	Pacbio RSII	Local strain
14	#CP022578	2	?-32	Complete Genome	De novo HGAP v. 2	307x	Pacbio RSII	Local strain
15	#CP022577	2	?-32	Complete Genome	De novo HGAP v. 2	241x	Pacbio RSII	Local strain
16	#NC_008769	8	1203-217	Complete Genome	PHRAP and GAP4	Unknown	ABI 3700	NCBI
17	#NC_012207	8	?-217	Complete Genome	TIGR assembly	Unknown	Shotgun	NCBI
#NCBI-nucleotide accession numbers
