# Supplementary material for: MIRU-profiler: a rapid tool for determination of 24-loci MIRU-VNTR profiles from assembled genomes of Mycobacterium tuberculosis
Source: PeerJ. 2018 Jul 11;6:e5090. doi: 10.7717/peerj.5090 (PMC6045920; doi:10.7717/peerj.5090)
Supplement: Table S3 [file peerj-06-5090-s003.xlsx]

## Sheet: Table S3
Table S3: Results for the MIRU-profiler evaluation on the draft genomes based on Illumina Miseq.
ENA Accession	Number of Contigs	Average depth	Average sequence quality	Lineage	MLVA 15-19	Experimental results	MIRU-profiler	Discrepent loci (MM=Mismatch, ND=NOT_DETECTED, UAN=UNKNOWN_ALLELE_NUM)	Number of mismatches	Number of undetected loci	Number of unknown_allele_number flags
SRR5110822	110	536.49	37	4	15004-66	2-1-4-2-3-2-3-3-2-2-3-4-2-1-5-1-11-3-3-3-3-7-2-2	2-1-4-2-3-2-3-3-2-2-3-4-2-1-5-1-ND-3-3-3-3-ND-2-2	ND:MIRU26, ND:QUB26	0	2	0
SRR1187946	112	74.793	37	4	?-15	2-2-3-2-4-4-3-4-2-5-3-4-4-2-5-1-4-3-3-3-4-6-3-2	2-2-3-2-4-4-3-4-2-ND-3-4-4-2-5-1-4-3-3-3-4-UAN-3-2	ND:QUB11b, UAN:QUB26	0	1	1
ERR2120287	131	190.991	37	4	5942-15	2-2-4-2-4-3-3-3-2-4-2-4-2-2-5-1-4-3-3-3-4-3-2-2	2-2-4-2-4-3-3-3-2-3-2-4-2-2-5-1-4-3-3-3-4-3-2-2	MM:QUB11b	1	0	0
ERR2120288	134	125.214	37	4	5942-15	2-2-4-2-4-3-3-3-2-4-2-4-2-2-5-1-4-3-3-3-4-3-2-2	2-2-4-2-4-3-3-3-2-3-2-4-2-2-5-1-4-3-3-3-4-3-2-2	MM:QUB11b	1	0	0
ERR2120290	138	189.001	37	4	5942-15	2-2-4-2-4-3-3-3-2-4-2-4-2-2-5-1-4-3-3-3-4-3-2-2	2-2-4-2-4-3-3-3-2-3-2-4-2-2-5-1-4-3-3-3-4-3-2-2	MM:QUB11b	1	0	0
ERR550778	143	56.248	37	2	9126-32	2-4-4-2-3-3-3-5-2-6-2-4-4-2-5-1-5-3-3-5-3-8-2-3	2-4-4-2-3-3-3-5-2-3-2-4-4-2-5-1-5-3-3-5-3-ND-2-3	MM:QUB11b, ND:QUB26	1	1	0
ERR550783	138	45.041	37	2	94-32	2-4-4-2-3-3-3-5-2-6-4-4-4-2-5-1-5-3-3-5-3-8-2-3	2-4-4-2-3-3-3-5-2-ND-3-4-4-2-5-1-ND-3-3-5-3-ND-2-3	ND:QUB11b, MM:ETRA, ND:MIRU26, ND:QUB26	1	3	0
ERR551412	175	66.043	36	2	3445-32	2-4-4-2-3-3-3-4-2-4-2-4-4-2-5-1-6-3-3-5-3-7-2-3	2-4-4-2-3-3-3-4-2-ND-ND-4-4-2-5-1-5-3-3-5-3-ND-2-3	ND:QUB11b, ND:ETRA, MM:MIRU26, ND:QUB26	1	3	0
SRR1186316	103	72.876	37	4	?-15	2-2-3-2-4-4-3-4-2-5-3-4-4-2-5-1-4-3-3-3-4-6-3-2	2-2-3-2-4-4-3-4-2-2-3-4-4-2-5-1-4-3-3-3-4-ND-3-2	MM:QUB11b, ND:QUB26	1	1	0
SRR1187011	99	58.223	37	4	?-15	2-2-3-2-4-4-3-4-2-5-3-4-4-2-5-1-4-3-3-3-4-6-3-2	2-2-3-2-4-4-3-4-2-2-3-4-4-2-5-1-4-3-3-3-4-ND-3-2	MM:QUB11b, ND:QUB26	1	1	0
SRR1187082	87	67.942	37	4	?-15	2-2-3-2-4-4-3-4-2-5-3-4-4-2-5-1-4-3-3-3-4-6-3-2	2-2-3-2-4-4-3-4-2-3-3-4-4-2-5-1-4-3-3-3-4-ND-3-2	MM:QUB11b, ND:QUB26	1	1	0
SRR1187089	89	70.64	37	4	?-15	2-2-3-2-4-4-3-4-2-5-3-4-4-2-5-1-4-3-3-3-4-6-3-2	2-2-3-2-4-4-3-4-2-3-3-4-4-2-5-1-4-3-3-3-4-ND-3-2	MM:QUB11b, ND:QUB26	1	1	0
SRR1187181	97	49.319	37	4	?-15	2-2-3-2-4-4-3-4-2-5-3-4-4-2-5-1-4-3-3-3-4-6-3-2	2-2-3-2-4-4-3-4-2-3-3-4-4-2-5-1-4-3-3-3-4-ND-3-2	MM:QUB11b, ND:QUB26	1	1	0
SRR1187192	107	49.217	37	4	?-15	2-2-3-2-4-4-3-4-2-5-3-4-4-2-5-1-4-3-3-3-4-6-3-2	2-2-3-2-4-4-3-4-2-2-3-4-4-2-5-1-4-3-3-3-4-ND-3-2	MM:QUB11b, ND:QUB26	1	1	0
SRR1187295	95	82.613	37	4	?-15	2-2-3-2-4-4-3-4-2-5-3-4-4-2-5-1-4-3-3-3-4-6-3-2	2-2-3-2-4-4-3-4-2-3-3-4-4-2-5-1-4-3-3-3-4-ND-3-2	MM:QUB11b, ND:QUB26	1	1	0
SRR1187297	89	51.085	37	4	?-15	2-2-3-2-4-4-3-4-2-5-3-4-4-2-5-1-4-3-3-3-4-6-3-2	2-2-3-2-4-4-3-4-2-3-3-4-4-2-5-1-4-3-3-3-4-ND-3-2	MM:QUB11b, ND:QUB26	1	1	0
SRR1187619	97	63.178	37	4	?-15	2-2-3-2-4-4-3-4-2-5-3-4-4-2-5-1-4-3-3-3-4-6-3-2	2-2-3-2-4-4-3-4-2-3-3-4-4-2-5-1-4-3-3-3-4-ND-3-2	MM:QUB11b, ND:QUB26	1	1	0
SRR1187628	98	51.228	37	4	?-15	2-2-3-2-4-4-3-4-2-5-3-4-4-2-5-1-4-3-3-3-4-6-3-2	2-2-3-2-4-4-3-4-2-3-3-4-4-2-5-1-4-3-3-3-4-ND-3-2	MM:QUB11b, ND:QUB26	1	1	0
SRR1188083	99	47.112	37	4	?-15	2-2-3-2-4-4-3-4-2-5-3-4-4-2-5-1-4-3-3-3-4-6-3-2	2-2-3-2-4-4-3-4-2-3-3-4-4-2-5-1-4-3-3-3-4-ND-3-2	MM:QUB11b, ND:QUB26	1	1	0
SRR1188086	99	69.143	37	4	?-15	2-2-3-2-4-4-3-4-2-5-3-4-4-2-5-1-4-3-3-3-4-6-3-2	2-2-3-2-4-4-3-4-2-3-3-4-4-2-5-1-4-3-3-3-4-ND-3-2	MM:QUB11b, ND:QUB26	1	1	0
SRR1188127	85	70.852	37	4	?-15	2-2-3-2-4-4-3-4-2-5-3-4-4-2-5-1-4-3-3-3-4-6-3-2	2-2-3-2-4-4-3-4-2-2-3-4-4-2-5-1-4-3-3-3-4-ND-3-2	MM:QUB11b, ND:QUB26	1	1	0
SRR1188130	117	45.652	37	4	?-15	2-2-3-2-4-4-3-4-2-5-3-4-4-2-5-1-4-3-3-3-4-6-3-2	2-2-3-2-4-4-3-4-2-ND-3-4-4-2-5-1-4-3-3-3-4-2-3-2	ND:QUB11b, MM:QUB26	1	1	0
SRR1188170	97	67.42	37	4	?-15	2-2-3-2-4-4-3-4-2-5-3-4-4-2-5-1-4-3-3-3-4-6-3-2	2-2-3-2-4-4-3-4-2-3-3-4-4-2-5-1-4-3-3-3-4-ND-ND-2	MM:QUB11b, ND:QUB26, ND:QUB4156	1	2	0
SRR1188175	106	75.232	37	4	?-15	2-2-3-2-4-4-3-4-2-5-3-4-4-2-5-1-4-3-3-3-4-6-3-2	2-2-3-2-4-4-3-4-2-3-3-4-4-2-5-1-4-3-3-3-4-ND-3-2	MM:QUB11b, ND:QUB26	1	1	0
SRR1188188	120	64.751	37	4	?-15	2-2-3-2-4-4-3-4-2-5-3-4-4-2-5-1-4-3-3-3-4-6-3-2	2-2-3-2-4-4-3-4-2-ND-3-4-4-2-5-1-4-3-3-3-4-ND-2-2	ND:QUB11b, ND:QUB26, MM:QUB4156	1	2	0
SRR1188343	97	55.172	37	4	?-15	2-2-3-2-4-4-3-4-2-5-3-4-4-2-5-1-4-3-3-3-4-6-3-2	2-2-3-2-4-4-3-4-2-2-3-4-4-2-5-1-4-3-3-3-4-ND-3-2	MM:QUB11b, ND:QUB26	1	1	0
SRR1188359	96	66.214	37	4	?-15	2-2-3-2-4-4-3-4-2-5-3-4-4-2-5-1-4-3-3-3-4-6-3-2	2-2-3-2-4-4-3-4-2-3-3-4-4-2-5-1-4-3-3-3-4-ND-3-2	MM:QUB11b, ND:QUB26	1	1	0
SRR1188459	100	37.451	37	4	?-15	2-2-3-2-4-4-3-4-2-5-3-4-4-2-5-1-4-3-3-3-4-6-3-2	2-2-3-2-4-4-3-4-2-3-3-4-4-2-5-1-4-3-3-3-4-ND-3-2	MM:QUB11b, ND:QUB26	1	1	0
SRR1188492	98	59.272	37	4	?-15	2-2-3-2-4-4-3-4-2-5-3-4-4-2-5-1-4-3-3-3-4-6-3-2	2-2-3-2-4-4-3-4-2-2-3-4-4-2-5-1-4-3-3-3-4-ND-3-2	MM:QUB11b, ND:QUB26	1	1	0
SRR1187183	97	81.572	37	4	?-15	2-2-3-2-4-4-3-4-2-5-3-4-4-2-5-1-4-3-3-3-4-6-3-2	2-2-3-2-4-4-3-4-2-3-3-4-4-2-5-1-4-3-3-3-4-UAN-3-2	MM:QUB11b, UAN:QUB26	1	0	1
SRR1187598	99	58.05	37	4	?-15	2-2-3-2-4-4-3-4-2-5-3-4-4-2-5-1-4-3-3-3-4-6-3-2	2-2-3-2-4-4-3-4-2-3-3-4-4-2-5-1-4-3-3-3-4-UAN-3-2	MM:QUB11b, UAN:QUB26	1	0	1
SRR1187630	102	63.604	37	4	?-15	2-2-3-2-4-4-3-4-2-5-3-4-4-2-5-1-4-3-3-3-4-6-3-2	2-2-3-2-4-4-3-4-2-3-3-4-4-2-5-1-4-3-3-3-4-UAN-3-2	MM:QUB11b, UAN:QUB26	1	0	1
ERR2120246	171	64.248	37	4	5942-15	2-2-4-2-4-3-3-3-2-4-2-4-2-2-5-1-4-3-3-3-4-3-2-2	2-2-4-2-4-3-3-3-2-3-2-4-2-2-5-1-4-3-3-3-4-2-2-2	MM:QUB11b, MM:QUB26	2	0	0
ERR2120247	172	80.148	37	4	5942-15	2-2-4-2-4-3-3-3-2-4-2-4-2-2-5-1-4-3-3-3-4-3-2-2	2-2-4-2-4-3-3-3-2-3-2-4-2-2-5-1-4-3-3-3-4-2-2-2	MM:QUB11b, MM:QUB26	2	0	0
ERR2120286	139	150.524	37	4	5942-15	2-2-4-2-4-3-3-3-2-4-2-4-2-2-5-1-4-3-3-3-4-3-2-2	2-2-4-2-4-3-3-3-2-2-2-4-2-2-5-1-4-3-3-3-4-2-2-2	MM:QUB11b, MM:QUB26	2	0	0
ERR2120289	140	80.526	37	4	5942-15	2-2-4-2-4-3-3-3-2-4-2-4-2-2-5-1-4-3-3-3-4-3-2-2	2-2-4-2-4-3-3-3-2-3-2-4-2-2-5-1-4-3-3-3-4-2-2-2	MM:QUB11b, MM:QUB26	2	0	0
ERR2120291	146	112.01	37	4	5942-15	2-2-4-2-4-3-3-3-2-4-2-4-2-2-5-1-4-3-3-3-4-3-2-2	2-2-4-2-4-3-3-3-2-3-2-4-2-2-5-1-4-3-3-3-4-2-2-2	MM:QUB11b, MM:QUB26	2	0	0
ERR2120292	139	145.311	37	4	5942-15	2-2-4-2-4-3-3-3-2-4-2-4-2-2-5-1-4-3-3-3-4-3-2-2	2-2-4-2-4-3-3-3-2-2-2-4-2-2-5-1-4-3-3-3-4-2-2-2	MM:QUB11b, MM:QUB26	2	0	0
ERR550644	198	57.236	36	2	9438-32	2-4-4-2-3-3-3-4-2-7-4-4-4-2-5-1-7-3-3-5-3-8-1-3	2-4-4-2-3-3-3-4-2-3-3-4-4-2-5-1-7-3-3-5-3-ND-1-3	MM:QUB11b, MM:ETRA, ND:QUB26	2	1	0
ERR551155	179	88.03	37	2	5542-472	3-4-4-2-3-2-3-5-2-5-4-4-4-2-5-1-7-3-3-5-3-9-2-4	3-4-4-2-3-2-3-5-2-3-3-4-4-2-5-1-ND-3-3-5-3-ND-2-4	MM:QUB11b, MM:ETRA, ND:MIRU26, ND:QUB26	2	2	0
ERR551311	175	182.249	37	2	100-32	2-4-4-2-3-3-3-5-2-6-4-4-4-2-5-1-7-3-3-5-3-7-2-3	2-4-4-2-3-3-3-5-2-2-3-4-4-2-5-1-ND-3-3-5-3-ND-2-3	MM:QUB11b, MM:ETRA, ND:MIRU26, ND:QUB26	2	2	0
ERR551928	208	35.206	37	2	6345-33	2-4-4-2-2-2-3-5-2-6-4-4-4-2-5-1-7-3-3-5-3-8-2-4	ND-4-4-2-2-2-3-5-2-3-3-4-4-2-5-1-ND-3-3-5-3-ND-2-4	ND:MIRU02, MM:QUB11b, MM:ETRA, ND:MIRU26, ND:QUB26	2	3	0
ERR552494	147	70.566	37	2	94-32	2-4-4-2-3-3-3-5-2-6-4-4-4-2-5-1-5-3-3-5-3-8-2-3	2-4-4-2-3-3-3-4-2-3-4-4-4-2-5-1-ND-3-3-5-3-ND-2-3	MM:Mtub21, MM:QUB11b, ND:MIRU26, ND:QUB26	2	2	0
ERR552894	198	76.273	36	2	204-32	2-4-4-2-3-2-3-5-2-6-4-4-4-2-5-1-7-3-3-5-3-8-2-3	2-4-4-2-3-2-3-5-2-3-3-4-4-2-5-1-ND-3-3-5-3-ND-2-3	MM:QUB11b, MM:ETRA, ND:MIRU26, ND:QUB26	2	2	0
SRR1186993	103	46.291	37	4	?-15	2-2-3-2-4-4-3-4-2-5-3-4-4-2-5-1-4-3-3-3-4-6-3-2	2-2-3-2-4-3-3-4-2-2-3-4-4-2-5-1-4-3-3-3-4-ND-3-2	MM:MIRU10, MM:QUB11b, ND:QUB26	2	1	0
SRR1187037	102	52.907	37	4	?-15	2-2-3-2-4-4-3-4-2-5-3-4-4-2-5-1-4-3-3-3-4-6-3-2	2-2-3-2-4-4-3-4-2-2-3-4-4-2-5-1-4-3-3-3-4-3-3-2	MM:QUB11b, MM:QUB26	2	0	0
SRR1187086	91	69.813	37	4	?-15	2-2-3-2-4-4-3-4-2-5-3-4-4-2-5-1-4-3-3-3-4-6-3-2	2-2-3-2-4-4-3-4-2-3-3-4-4-2-5-1-4-3-3-3-4-ND-2-2	MM:QUB11b, ND:QUB26, MM:QUB4156	2	1	0
SRR1187423	85	47.433	37	4	?-15	2-2-3-2-4-4-3-4-2-5-3-4-4-2-5-1-4-3-3-3-4-6-3-2	2-2-3-2-4-4-3-4-2-2-3-4-4-2-5-1-4-3-3-3-4-ND-1-2	MM:QUB11b, ND:QUB26, MM:QUB4156	2	1	0
SRR1187631	96	65.512	37	4	?-15	2-2-3-2-4-4-3-4-2-5-3-4-4-2-5-1-4-3-3-3-4-6-3-2	2-2-3-2-ND-4-3-4-2-2-3-4-4-2-5-1-4-3-3-3-4-2-3-2	ND:MIRU40, MM:QUB11b, MM:QUB26	2	1	0
SRR1187633	93	108.36	37	4	?-15	2-2-3-2-4-4-3-4-2-5-3-4-4-2-5-1-4-3-3-3-4-6-3-2	2-2-3-2-4-4-3-4-2-3-3-4-4-2-5-1-4-3-3-3-4-3-3-2	MM:QUB11b, MM:QUB26	2	0	0
SRR1188082	91	75.001	37	4	?-15	2-2-3-2-4-4-3-4-2-5-3-4-4-2-5-1-4-3-3-3-4-6-3-2	2-2-3-2-4-3-3-4-2-3-3-4-4-2-5-1-4-3-3-3-4-ND-3-2	MM:MIRU10, MM:QUB11b, ND:QUB26	2	1	0
SRR1188084	92	53.423	37	4	?-15	2-2-3-2-4-4-3-4-2-5-3-4-4-2-5-1-4-3-3-3-4-6-3-2	2-2-3-2-4-4-3-4-2-3-3-3-4-2-5-1-4-3-3-3-4-ND-3-2	MM:QUB11b, MM:Mtub29, ND:QUB26	2	1	0
SRR1188119	98	75.454	37	4	?-15	2-2-3-2-4-4-3-4-2-5-3-4-4-2-5-1-4-3-3-3-4-6-3-2	2-2-3-2-4-4-3-4-2-2-3-4-4-2-5-1-4-3-3-3-4-3-3-2	MM:QUB11b, MM:QUB26	2	0	0
SRR1188121	91	72.602	37	4	?-15	2-2-3-2-4-4-3-4-2-5-3-4-4-2-5-1-4-3-3-3-4-6-3-2	2-2-3-2-4-4-3-4-2-2-3-4-4-2-5-1-4-3-3-3-4-3-3-2	MM:QUB11b, MM:QUB26	2	0	0
SRR1188133	92	43.15	37	4	?-15	2-2-3-2-4-4-3-4-2-5-3-4-4-2-5-1-4-3-3-3-4-6-3-2	2-2-3-2-4-4-3-4-2-3-3-4-4-2-5-1-4-3-3-3-4-3-3-2	MM:QUB11b, MM:QUB26	2	0	0
SRR1188137	102	56.901	37	4	?-15	2-2-3-2-4-4-3-4-2-5-3-4-4-2-5-1-4-3-3-3-4-6-3-2	2-2-3-2-4-4-3-4-2-3-3-4-4-2-5-1-4-3-3-3-4-ND-2-2	MM:QUB11b, ND:QUB26, MM:QUB4156	2	1	0
SRR1188181	110	71.515	37	4	?-15	2-2-3-2-4-4-3-4-2-5-3-4-4-2-5-1-4-3-3-3-4-6-3-2	2-2-3-2-4-4-3-4-2-2-3-4-4-2-5-1-4-3-3-3-4-ND-2-2	MM:QUB11b, ND:QUB26, MM:QUB4156	2	1	0
SRR1188479	96	42.902	37	4	?-15	2-2-3-2-4-4-3-4-2-5-3-4-4-2-5-1-4-3-3-3-4-6-3-2	2-2-3-2-4-4-3-4-2-3-3-4-4-2-5-1-4-3-3-3-4-ND-2-2	MM:QUB11b, ND:QUB26, MM:QUB4156	2	1	0
ERR551369	202	89.785	37	2	100-32	2-4-4-2-3-3-3-5-2-6-4-4-4-2-5-1-7-3-3-5-3-7-2-3	2-4-4-2-3-3-3-5-2-3-3-4-4-2-5-1-ND-3-3-5-3-UAN-2-3	MM:QUB11b, MM:ETRA, ND:MIRU26, UAN:QUB26	2	1	1
ERR551957	134	77.324	37	2	1071-32	2-4-4-2-3-1-3-4-2-6-4-4-4-2-5-1-7-3-3-5-3-9-2-3	2-4-4-2-3-1-3-4-2-3-4-4-4-2-5-1-UAN-3-3-5-3-2-2-3	MM:QUB11b, UAN:MIRU26, MM:QUB26	2	0	1
SRR1188341	94	46.318	37	4	?-15	2-2-3-2-4-4-3-4-2-5-3-4-4-2-5-1-4-3-3-3-4-6-3-2	2-2-3-2-4-4-3-4-2-2-3-4-4-2-5-1-4-3-3-3-4-UAN-2-2	MM:QUB11b, UAN:QUB26, MM:QUB4156	2	0	1
DRR041785	139	285.355	30	2	?-32	2-2-4-2-3-3-3-3-2-3-4-4-2-2-5-1-7-3-3-2-3-8-4-3	2-2-4-2-3-3-3-4-2-3-3-4-2-2-5-1-ND-3-3-2-3-ND-3-3	MM:Mtub21, MM:ETRA, ND:MIRU26, ND:QUB26, MM:QUB4156	3	2	0
DRR041786	128	367.205	31	2	?-32	2-2-4-2-3-3-3-3-2-3-4-4-2-2-5-1-7-3-3-2-3-8-4-3	2-2-4-2-3-3-3-4-2-3-3-4-2-2-5-1-ND-3-3-2-3-ND-3-3	MM:Mtub21, MM:ETRA, ND:MIRU26, ND:QUB26, MM:QUB4156	3	2	0
DRR041787	144	232.077	31	2	?-32	2-2-4-2-3-3-3-3-2-3-4-4-2-2-5-1-7-3-3-2-3-8-4-3	2-2-4-2-3-3-3-4-2-3-3-4-2-2-5-1-ND-3-3-2-3-ND-3-3	MM:Mtub21, MM:ETRA, ND:MIRU26, ND:QUB26, MM:QUB4156	3	2	0
DRR041788	134	234.054	31	2	?-32	2-2-4-2-3-3-3-3-2-3-4-4-2-2-5-1-7-3-3-2-3-8-4-3	2-2-4-2-3-3-3-4-2-3-3-4-2-2-5-1-ND-3-3-2-3-ND-3-3	MM:Mtub21, MM:ETRA, ND:MIRU26, ND:QUB26, MM:QUB4156	3	2	0
ERR550941	562	69.581	37	2	5105-438	2-4-4-2-1-3-3-5-2-5-4-4-4-2-6-1-7-1-3-5-2-8-2-3	2-4-4-2-1-3-3-5-2-3-3-4-4-2-6-1-5-1-3-5-2-ND-2-3	MM:QUB11b, MM:ETRA, MM:MIRU26, ND:QUB26	3	1	0
ERR551361	136	44.255	37	2	94-32	2-4-4-2-3-3-3-5-2-6-4-4-4-2-5-1-5-3-3-5-3-8-2-3	2-4-4-2-3-3-3-5-2-3-3-4-4-2-5-1-4-3-3-5-3-ND-2-3	MM:QUB11b, MM:ETRA, MM:MIRU26, ND:QUB26	3	1	0
ERR551681	128	63.091	37	2	204-32	2-4-4-2-3-2-3-5-2-6-4-4-4-2-5-1-7-3-3-5-3-8-2-3	2-4-4-2-3-2-3-5-2-3-3-4-4-2-5-1-ND-3-3-5-3-3-2-3	MM:QUB11b, MM:ETRA, ND:MIRU26, MM:QUB26	3	1	0
ERR551693	194	79.964	37	2	1465-33	2-4-4-2-3-2-3-5-2-6-4-4-4-2-5-1-7-3-3-5-4-6-2-4	2-4-4-2-3-2-3-5-2-3-3-4-4-2-5-1-ND-3-3-5-4-3-2-4	MM:QUB11b, MM:ETRA, ND:MIRU26, MM:QUB26	3	1	0
ERR551805	149	35.847	37	2	94-32	2-4-4-2-3-3-3-5-2-6-4-4-4-2-5-1-5-3-3-5-3-8-2-3	2-4-4-2-3-3-3-5-2-3-3-4-4-2-5-1-4-3-3-5-3-ND-2-3	MM:QUB11b, MM:ETRA, MM:MIRU26, ND:QUB26	3	1	0
ERR551944	194	64.227	37	2	94-32	2-4-4-2-3-3-3-5-2-6-4-4-4-2-5-1-5-3-3-5-3-8-2-3	2-4-4-2-3-3-3-5-2-3-3-4-4-2-5-1-4-3-3-5-3-ND-2-3	MM:QUB11b, MM:ETRA, MM:MIRU26, ND:QUB26	3	1	0
ERR552141	202	153.607	37	2	100-32	2-4-4-2-3-3-3-5-2-6-4-4-4-2-5-1-7-3-3-5-3-7-2-3	2-4-4-2-3-3-3-5-2-2-3-4-4-2-5-1-ND-3-3-4-3-ND-2-3	MM:QUB11b, MM:ETRA, ND:MIRU26, MM:MIRU31, ND:QUB26	3	2	0
ERR552669	1027	17.741	36	2	100-32	2-4-4-2-3-3-3-5-2-6-4-4-4-2-5-1-7-3-3-5-3-7-2-3	2-4-4-2-2-3-3-ND-2-2-2-ND-ND-2-5-1-ND-3-3-5-3-ND-ND-3	MM:MIRU40, ND:Mtub21, MM:QUB11b, MM:ETRA, ND:Mtub29, ND:Mtub30, ND:MIRU26, ND:QUB26, ND:QUB4156	3	6	0
SRR1187087	98	61.842	37	4	?-15	2-2-3-2-4-4-3-4-2-5-3-4-4-2-5-1-4-3-3-3-4-6-3-2	2-2-3-2-4-4-3-4-2-2-3-4-4-2-5-1-4-3-3-3-4-3-2-2	MM:QUB11b, MM:QUB26, MM:QUB4156	3	0	0
SRR1188138	97	51.311	37	4	?-15	2-2-3-2-4-4-3-4-2-5-3-4-4-2-5-1-4-3-3-3-4-6-3-2	2-2-3-2-4-4-3-4-2-3-3-3-4-2-5-1-4-3-3-3-4-ND-2-2	MM:QUB11b, MM:Mtub29, ND:QUB26, MM:QUB4156	3	1	0
ERR551185	219	35.498	35	2	2253-32	2-3-4-2-3-3-3-4-2-4-4-4-4-2-5-1-6-3-3-5-3-8-3-3	2-3-4-2-3-3-3-4-2-3-3-4-4-2-5-1-ND-3-3-5-3-UAN-2-3	MM:QUB11b, MM:ETRA, ND:MIRU26, UAN:QUB26, MM:QUB4156	3	1	1
ERR552911	143	70.5	37	2	1066-32	2-4-4-2-3-3-3-5-2-6-4-4-4-2-5-1-7-3-3-5-3-6-2-3	2-4-4-2-3-3-3-5-2-3-3-4-4-2-5-1-5-3-3-5-3-UAN-2-3	MM:QUB11b, MM:ETRA, MM:MIRU26, UAN:QUB26	3	0	1
SRR1188184	101	61.208	37	4	?-15	2-2-3-2-4-4-3-4-2-5-3-4-4-2-5-1-4-3-3-3-4-6-3-2	2-2-3-2-UAN-4-3-4-2-3-3-4-4-2-5-1-4-3-3-3-4-3-2-2	UAN:MIRU40, MM:QUB11b, MM:QUB26, MM:QUB4156	3	0	1
DRR041789	140	193.845	29	2	?-32	2-2-4-2-3-3-3-3-2-3-4-4-2-2-5-1-7-3-3-2-3-8-4-3	2-2-4-2-3-3-3-4-2-3-3-4-2-2-5-1-UAN-3-3-2-3-UAN-3-3	MM:Mtub21, MM:ETRA, UAN:MIRU26, UAN:QUB26, MM:QUB4156	3	0	2
DRR041783	136	156.868	31	2	?-32	2-2-4-2-3-3-3-3-2-3-4-4-2-2-5-1-7-3-3-2-3-8-4-3	2-2-4-2-3-3-3-4-2-3-3-4-2-2-5-1-5-3-3-2-3-ND-3-3	MM:Mtub21, MM:ETRA, MM:MIRU26, ND:QUB26, MM:QUB4156	4	1	0
DRR041784	134	194.861	31	2	?-32	2-2-4-2-3-3-3-3-2-3-4-4-2-2-5-1-7-3-3-2-3-8-4-3	2-2-4-2-3-3-3-4-2-2-3-4-2-2-5-1-ND-3-3-2-3-ND-3-3	MM:Mtub21, MM:QUB11b, MM:ETRA, ND:MIRU26, ND:QUB26, MM:QUB4156	4	2	0
ERR550947	125	79.295	37	2	2083-32	2-4-4-2-3-3-3-4-2-6-4-4-4-2-5-1-6-3-3-5-3-7-2-3	2-4-4-2-3-3-3-4-2-3-3-4-4-2-5-1-5-3-3-5-3-3-2-3	MM:QUB11b, MM:ETRA, MM:MIRU26, MM:QUB26	4	0	0
ERR551855	192	53.68	35	2	1922-88	2-3-4-2-3-3-3-5-2-4-4-4-4-2-5-1-7-3-4-5-4-8-2-3	2-3-4-2-3-3-3-4-2-2-3-4-4-2-5-1-ND-3-4-4-4-ND-2-3	MM:Mtub21, MM:QUB11b, MM:ETRA, ND:MIRU26, MM:MIRU31, ND:QUB26	4	2	0
ERR552445	216	27.148	36	2	1963-32	2-2-4-2-1-3-3-4-2-6-4-4-4-2-5-1-7-3-3-5-3-8-3-3	2-2-4-2-1-3-3-4-2-3-3-3-4-2-5-1-ND-3-3-5-3-ND-2-3	MM:QUB11b, MM:ETRA, MM:Mtub29, ND:MIRU26, ND:QUB26, MM:QUB4156	4	2	0
ERR551557	155	27.492	37	2	94-32	2-4-4-2-3-3-3-5-2-6-4-4-4-2-5-1-5-3-3-5-3-8-2-3	2-4-4-2-3-3-3-5-2-UAN-3-4-4-2-5-1-4-3-3-4-3-3-2-3	UAN:QUB11b, MM:ETRA, MM:MIRU26, MM:MIRU31, MM:QUB26	4	0	1
ERR551979	674	12.069	34	2	3828-85	2-4-4-2-3-3-3-5-2-5-4-4-4-2-5-1-7-2-3-5-3-7-2-2	2-4-4-2-3-3-ND-UAN-ND-2-2-ND-4-2-5-ND-ND-2-3-4-2-ND-2-2	ND:MIRU16, UAN:Mtub21, ND:MIRU20, MM:QUB11b, MM:ETRA, ND:Mtub29, ND:MIRU24, ND:MIRU26, MM:MIRU31, MM:Mtub39, ND:QUB26	4	6	1
ERR550670	191	121.475	29	2	1071-32	2-4-4-2-3-1-3-4-2-6-4-4-4-2-5-1-7-3-3-5-3-9-2-3	2-3-4-2-3-1-3-3-2-2-4-4-3-2-5-1-UAN-3-3-UAN-3-ND-2-3	MM:Mtub04, MM:Mtub21, MM:QUB11b, MM:Mtub30, UAN:MIRU26, UAN:MIRU31, ND:QUB26	4	1	2
ERR551978	187	85.299	36	2	1048-133	2-4-4-2-3-3-3-5-2-6-4-4-4-1-5-1-7-3-3-5-3-8-2-3	2-3-4-2-3-3-3-4-2-1-3-4-4-1-5-1-5-3-3-5-3-ND-2-3	MM:Mtub04, MM:Mtub21, MM:QUB11b, MM:ETRA, MM:MIRU26, ND:QUB26	5	1	0
ERR552549	179	86.466	37	2	3769-32	2-4-4-2-3-3-3-3-2-7-4-4-4-2-5-1-7-3-3-5-3-5-4-3	2-4-4-2-3-3-3-3-2-3-3-4-4-2-5-1-5-3-3-5-3-3-3-3	MM:QUB11b, MM:ETRA, MM:MIRU26, MM:QUB26, MM:QUB4156	5	0	0
ERR551983	1005	10.406	34	2	3828-85	2-4-4-2-3-3-3-5-2-5-4-4-4-2-5-1-7-2-3-5-3-7-2-2	2-3-4-2-3-3-ND-UAN-2-2-3-ND-4-2-5-ND-UAN-2-3-4-3-3-ND-2	MM:Mtub04, ND:MIRU16, UAN:Mtub21, MM:QUB11b, MM:ETRA, ND:Mtub29, ND:MIRU24, UAN:MIRU26, MM:MIRU31, MM:QUB26, ND:QUB4156	5	4	2
ERR551688	197	92.227	28	2	204-32	2-4-4-2-3-2-3-5-2-6-4-4-4-2-5-1-7-3-3-5-3-8-2-3	2-3-4-2-3-2-3-3-2-3-3-3-UAN-2-5-1-UAN-3-3-3-3-UAN-2-3	MM:Mtub04, MM:Mtub21, MM:QUB11b, MM:ETRA, MM:Mtub29, UAN:Mtub30, UAN:MIRU26, MM:MIRU31, UAN:QUB26	6	0	3
ERR551370	222	76.117	26	2	100-32	2-4-4-2-3-3-3-5-2-6-4-4-4-2-5-1-7-3-3-5-3-7-2-3	2-3-ND-1-3-3-3-3-2-2-ND-3-3-2-5-1-UAN-3-3-3-3-ND-2-3	MM:Mtub04, ND:ETRC, MM:MIRU04, MM:Mtub21, MM:QUB11b, ND:ETRA, MM:Mtub29, MM:Mtub30, UAN:MIRU26, MM:MIRU31, ND:QUB26	7	3	1
ERR551927	210	59.366	32	2	6345-33	2-4-4-2-2-2-3-5-2-6-4-4-4-2-5-1-7-3-3-5-3-8-2-4	ND-2-3-2-2-2-3-3-2-ND-3-4-4-2-5-1-UAN-3-3-4-3-2-2-3	ND:MIRU02, MM:Mtub04, MM:ETRC, MM:Mtub21, ND:QUB11b, MM:ETRA, UAN:MIRU26, MM:MIRU31, MM:QUB26, MM:MIRU39	7	2	1
ERR552830	221	92.696	26	2	100-32	2-4-4-2-3-3-3-5-2-6-4-4-4-2-5-1-7-3-3-5-3-7-2-3	2-2-ND-2-3-3-3-3-2-2-2-3-3-2-5-1-2-3-3-UAN-3-ND-2-3	MM:Mtub04, ND:ETRC, MM:Mtub21, MM:QUB11b, MM:ETRA, MM:Mtub29, MM:Mtub30, MM:MIRU26, UAN:MIRU31, ND:QUB26	7	2	1
ERR552949	222	76.518	26	2	4199-175	2-4-4-2-3-3-3-5-2-4-4-4-4-2-6-1-6-3-3-5-3-8-2-3	2-2-ND-2-3-3-3-3-2-2-3-3-3-2-ND-1-UAN-3-3-3-3-ND-2-3	MM:Mtub04, ND:ETRC, MM:Mtub21, MM:QUB11b, MM:ETRA, MM:Mtub29, MM:Mtub30, ND:MIRU23, UAN:MIRU26, MM:MIRU31, ND:QUB26	7	3	1
ERR552219	206	105.879	26	2	1071-32	2-4-4-2-3-1-3-4-2-6-4-4-4-2-5-1-7-3-3-5-3-9-2-3	2-1-3-1-3-1-2-4-2-UAN-ND-3-3-2-5-1-3-3-3-UAN-3-ND-2-3	MM:Mtub04, MM:ETRC, MM:MIRU04, MM:MIRU16, UAN:QUB11b, ND:ETRA, MM:Mtub29, MM:Mtub30, MM:MIRU26, UAN:MIRU31, ND:QUB26	7	2	2
ERR551854	208	61.302	32	2	1922-88	2-3-4-2-3-3-3-5-2-4-4-4-4-2-5-1-7-3-4-5-4-8-2-3	2-1-4-2-3-3-3-3-2-2-3-2-3-2-5-1-ND-3-3-4-2-ND-2-3	MM:Mtub04, MM:Mtub21, MM:QUB11b, MM:ETRA, MM:Mtub29, MM:Mtub30, ND:MIRU26, MM:Mtub34, MM:MIRU31, MM:Mtub39, ND:QUB26	9	2	0
ERR552690	444	10.267	36	2	204-33	2-4-4-2-3-2-3-5-2-6-4-4-4-2-5-1-7-3-3-5-3-8-2-4	2-3-ND-1-3-2-3-3-2-2-2-2-4-2-5-1-ND-2-3-4-3-ND-ND-0	MM:Mtub04, ND:ETRC, MM:MIRU04, MM:Mtub21, MM:QUB11b, MM:ETRA, MM:Mtub29, ND:MIRU26, MM:MIRU27, MM:MIRU31, ND:QUB26, ND:QUB4156, MM:MIRU39	9	4	0
ERR551977	212	57.777	33	2	1048-133	2-4-4-2-3-3-3-5-2-6-4-4-4-1-5-1-7-3-3-5-3-8-2-3	2-2-3-2-3-3-3-3-2-ND-3-2-3-1-5-1-1-3-3-3-2-2-2-3	MM:Mtub04, MM:ETRC, MM:Mtub21, ND:QUB11b, MM:ETRA, MM:Mtub29, MM:Mtub30, MM:MIRU26, MM:MIRU31, MM:Mtub39, MM:QUB26	10	1	0
ERR552550	180	81.481	28	2	3769-32	2-4-4-2-3-3-3-3-2-7-4-4-4-2-5-1-7-3-3-5-3-5-4-3	2-3-3-1-3-3-3-3-2-2-3-3-2-2-5-1-ND-2-3-UAN-2-ND-2-3	MM:Mtub04, MM:ETRC, MM:MIRU04, MM:QUB11b, MM:ETRA, MM:Mtub29, MM:Mtub30, ND:MIRU26, MM:MIRU27, UAN:MIRU31, MM:Mtub39, ND:QUB26, MM:QUB4156	10	2	1
ERR552895	197	58.847	27	2	204-32	2-4-4-2-3-2-3-5-2-6-4-4-4-2-5-1-7-3-3-5-3-8-2-3	2-3-ND-2-3-2-3-3-1-2-3-2-3-2-5-1-UAN-2-3-3-2-UAN-2-3	MM:Mtub04, ND:ETRC, MM:Mtub21, MM:MIRU20, MM:QUB11b, MM:ETRA, MM:Mtub29, MM:Mtub30, UAN:MIRU26, MM:MIRU27, MM:MIRU31, MM:Mtub39, UAN:QUB26	10	1	2
ERR550738	221	91.675	26	2	100-32	2-4-4-2-3-3-3-5-2-6-4-4-4-2-5-1-7-3-3-5-3-7-2-3	2-2-3-1-3-3-1-UAN-2-2-2-3-3-2-5-1-UAN-3-3-UAN-3-2-1-3	MM:Mtub04, MM:ETRC, MM:MIRU04, MM:MIRU16, UAN:Mtub21, MM:QUB11b, MM:ETRA, MM:Mtub29, MM:Mtub30, UAN:MIRU26, UAN:MIRU31, MM:QUB26, MM:QUB4156	10	0	3
ERR551156	190	83.933	28	2	5542-472	3-4-4-2-3-2-3-5-2-5-4-4-4-2-5-1-7-3-3-5-3-9-2-4	3-3-3-1-3-2-2-3-2-UAN-3-ND-3-2-5-1-3-3-3-UAN-2-ND-1-3	MM:Mtub04, MM:ETRC, MM:MIRU04, MM:MIRU16, MM:Mtub21, UAN:QUB11b, MM:ETRA, ND:Mtub29, MM:Mtub30, MM:MIRU26, UAN:MIRU31, MM:Mtub39, ND:QUB26, MM:QUB4156, MM:MIRU39	11	2	2
ERR551694	211	72.499	26	2	1465-33	2-4-4-2-3-2-3-5-2-6-4-4-4-2-5-1-7-3-3-5-4-6-2-4	2-2-3-1-3-2-3-UAN-2-2-3-3-3-2-5-1-UAN-2-3-UAN-3-UAN-1-3	MM:Mtub04, MM:ETRC, MM:MIRU04, UAN:Mtub21, MM:QUB11b, MM:ETRA, MM:Mtub29, MM:Mtub30, UAN:MIRU26, MM:MIRU27, UAN:MIRU31, MM:Mtub39, UAN:QUB26, MM:QUB4156, MM:MIRU39	11	0	4
ERR550643	206	57.558	29	2	9438-32	2-4-4-2-3-3-3-4-2-7-4-4-4-2-5-1-7-3-3-5-3-8-1-3	2-2-3-2-3-3-2-2-2-2-3-UAN-3-2-5-1-ND-2-2-4-2-ND-1-2	MM:Mtub04, MM:ETRC, MM:MIRU16, MM:Mtub21, MM:QUB11b, MM:ETRA, UAN:Mtub29, MM:Mtub30, ND:MIRU26, MM:MIRU27, MM:Mtub34, MM:MIRU31, MM:Mtub39, ND:QUB26, MM:MIRU39	12	2	1
ERR552668	182	78.686	23	2	100-32	2-4-4-2-3-3-3-5-2-6-4-4-4-2-5-1-7-3-3-5-3-7-2-3	2-3-3-1-3-2-UAN-2-2-2-ND-UAN-3-2-5-1-ND-3-ND-3-2-2-1-2	MM:Mtub04, MM:ETRC, MM:MIRU04, MM:MIRU10, UAN:MIRU16, MM:Mtub21, MM:QUB11b, ND:ETRA, UAN:Mtub29, MM:Mtub30, ND:MIRU26, ND:Mtub34, MM:MIRU31, MM:Mtub39, MM:QUB26, MM:QUB4156, MM:MIRU39	12	3	2
The cutoff values for number of contigs, average depth and average sequence quality was determined as 179, 20 and 37 respectively. Values that fall below the cutoffs for acceptable assembly quality are highlighted in bold.
